# Supplementary material for: The Spliced Leader RNA Silencing (SLS) Pathway in Trypanosoma brucei Is Induced by Perturbations of Endoplasmic Reticulum, Golgi Complex, or Mitochondrial Protein Factors: Functional Analysis of SLS-Inducing Kinase PK3
Source: mBio. 2021 Nov 30;12(6):e02602-21. doi: 10.1128/mBio.02602-21 (PMC8630539; doi:10.1128/mBio.02602-21)
Supplement: TABLE S2 [file mbio.02602-21-st002.xls]

## Sheet: Table S2
Table S2. PK3 purification and Mass Spectrometry of the phosphorylated residues. PK3-PTP was affinity purified as described in the Materials and Methods and in Figure 5. A. Mass spectrometry analysis of proteins purified on titanium oxide column. B. Mass-spectrometry of isolated protein. The protein was excised from a 10% SDS-polyacrylamide gel, and subjected to MS. The peptide sequences and phos…
A. List of peptides obtained by selection on a titanium oxide column prior to MS
SEC63 (-) TET				SEC63 (+) TET
Sequence	# PSMs	Modification		Sequence	# PSMs	Modification	Sequence	# PSMs	Modification
AVYLIGK	1			ALEANCVSCGSSHEGAGWLIPR	11	S8(Phospho)	LHAVLHNEHIVR	11
CAQNEEQKR	4			ASECSALPDASLLLVLLDGR	6		LHVLKAVR	1
CVSLKDGR	4			ATDYRTLFFPPVPR	1		LRQLASVGLCSK	8
DKFAETAVMQEVR	5			AVYLIGK	3		LYFPVDVLLEHFSASR	2
DVKPPNIFIDYR	1			CAQNEEQKRR	2		MSLMDASR	25
LGDFSISK	3			CPAHGLR	3		NGVFPESSLLK	9
LRQLASVGLCSK	2			CVSLKDGR	11		NGVFPESSLLKR	9
MSLMDASR	6			CVSLKDGRER	3		QLASVGLCSK	10
NGVFPESSLLK	2			DKFAETAVMQEVR	22		QLASVGLCSKR	10	S4(Phospho)
NGVFPESSLLKR	2			DKLYFPVDVLLEHFSASR	2		QMHPSPSDFATCK	72
QCEVMGAR	5			DVKPPNIFIDYR	33		RQMHPSPSDFATCK	51
QLASVGLCSK	2			FAETAVMQEVR	14		SFLAQHVELASNFGR	6
QMHPSPSDFATCK	16			HEGQLGNLLLLK	17		SLLSFSESENVEAR	6	S6(Phospho)
RPLNDNVSSDTAVASDGNDGPQMPLCSTSQIR	2			HRVTGVLYAVK	15		SNSCESSSSER	4
RQMHPSPSDFATCK	4			IKCAQNEEQK			SSSILEGR	7	S3(Phospho)
SLLSFSESENVEAR	1			IKCAQNEEQKR	4		TLFFPPVPR	7
SNSCESSSSER	2			KIKCAQNEEQK	3		TQENFMSGK	21
SSSILEGR	2			LGDFSISK	20		TQENFMSGK	4	T1(Phospho)
VTGVLYAVK	2						VTGVLYAVK	8
							VVFLQLEYYR	4
							YPELCVVQYLTLK	2
							YPELCVVQYLTLKDPSHR	2
							YYTCWSEMITPAR	24
B. List of peptides obtained by purification from a 10% SDS-polyacrylamide gel prior to MS
SEC63 (-) TET				SEC63 (+) TET
Sequence	# PSMs	Modifications		Sequence	# PSMs	Modifications
SSSILEGR	2			MSLMDASR	2
LGDFSISK	2			TQENFMSGK	1
IEQTLSDSGVR	3			IEQTLSDSGVR	3	S8(Phospho)
SGPSKGVEDNSR	2			DKFAETAVMQEVR	3
FAETAVMQEVR	2			SLLSFSESENVEAR	2	S6(Phospho)
DKFAETAVMQEVR	4			SGPSKGVEDNSR	1
SLLSFSESENVEAR	11	S6(Phospho)		SSSILEGR	2	S2(Phospho)
RPLNDNVSSDTAVASDGNDGPQMPLCSTSQIR	9			LGDFSISK	1
TQENFMSGK	1
MSLMDASR	1
